# Supplementary material for: Beetroot Juice Enhances Nitrate Metabolism and Endothelial Function but Not Cardiovascular or Strength Performance in Bodybuilders with a History of Anabolic–Androgenic Steroid Abuse: A Crossover Trial
Source: Antioxidants (Basel). 2026 Mar 4;15(3):321. doi: 10.3390/antiox15030321 (PMC13024152; doi:10.3390/antiox15030321)
Supplement: Supplementary file 1 [file antioxidants-15-00321-s001.zip]

Archive with 1 entries (1 files):
- antioxidants-4161755-supplementary.pdf
